# Supplementary material for: High mitogenic stimulation arrests angiogenesis
Source: Nat Commun. 2019 May 1;10:2016. doi: 10.1038/s41467-019-09875-7 (PMC6494832; doi:10.1038/s41467-019-09875-7)
Supplement: Supplementary file 4 — Source Data [file 41467_2019_9875_MOESM4_ESM.xlsx]

## Sheet: Fig. 1c
	Control	Rbpj iKO-EC
	187.2	129.6
Angiogenic Front	163.96	97.2
EC Density (ERG+/ area)	146.843	92.7
	133.33	79.2
	110.808	198.194
	213.509	73.8
	164.861	163.059
	141.438	139.63
	164.7	118.8
	217.112	103.384
	150.3	124.444
	135.132	137.84
	163.96
	140.537
	176.572

## Sheet: Fig. 1d
	Control	Rbpj iKO-EC
	67.2039	74.8593
Angiogenic Front	35.1181	75.3444
Vascular Density	28.6264	71.442
Isolec.B4 Area/field	34.8343	66.3075
	36.6541	91.0348
	53.8609	69.3117
	46.2755	71.7316
	35.1046	80.6377
	47.6874	76.0554
	53.7447	74.7412
	57.7908	68.3605
	39.6567	73.8218
	43.8287	57.4282
	40.2468	75.7423
	40.3639	68.7707
	42.5847
	41.845
	44.0558
	60.8719
	50.2025
	44.7831

## Sheet: Fig. 1e
	Control	Rbpj iKO-EC
	1.95	1.25
Vascular Progression (mm)	2.13	1.41
	1.65	1.15
	1.75	1.38
	2.15	1.57
	1.83	1.61
	1.61	1.28
	1.93	1.51
	2.4	1.73
	1.95	1.26
	1.85	1.33
	2.1	1.57
	1.56	1.43

## Sheet: Fig. 2e
Angiogenic Front
EC number / mm2		IgG 24h	a-Dll4 24h	IgG 48h	a-Dll4 48h
		114.48	155.65	117.46	289.55
		157.64	221.29	91.44	436.09
		157.79	245.08	95.65	339.41
		144.63	201.03	105.79	306.08
		176.48	253.63	192.16	283.19
		134.42	236.72	178.34	269.6
		138.36	308.08	272.96	329.15
		126.78	281.74	204.84	280.52
		93.5	224.94	170.38	200.54
		137.47	177.63	136.02	222.25
		133.23	207.27	157.85	202.5
		145.74	185.78	147.67	187.23
		142.34	212.34	163.39	245.16
		139.45	235.56	174.96	252.31
		155.56	242.96	181.77	265.16
		132.34	200.88	193.33	222.5
		129.45	234.44		255.66
		142.34	241.9		289.67
		122.34	189.73		275.65
		132.67	195.88		243.41
		151.45	199.66
		127.78	213.06
		121.45	245.75
		134.45	275.78

## Sheet: Fig. 2f
Angiogenic Front
EC s-phase ratio			IgG 24h	a-Dll4 24h	IgG 48h	a-Dll4 48h
			25.17	13.06	26.02	6.23
			29.08	27.46	32.62	10.58
			35.81	23.32	28.51	5.1
			31.09	24.19	26.18	3.25
			43.28	20.99	26.5	7.03
			38.07	26.07	29.52	5.26
			40	18.9	33.21	3.5
			25.44	12.92	38.87	2.29
			45.3	44.71	27.57	5.08
			29.15	48	33.73	7.3
			19.87	37.1	31.07	3.02
			32.6	35.57	33.33	2.14
			26.6	32.34	32.68	5.67
			17.69	22.76	27.55	8.41
			28.05	26.87	36.77	4.31
			30.58	32.31	24.45	6.44
			32.33	31.86		4.55
			32.68	19.11		3.11
			33.25	28.67		4.79
			24.449	25.53		5.99
			35.977	32.45
			23.68	22.34
			19.43	29.51
			19.07	34.55

## Sheet: Fig. 2g
Mature Area
EC number / mm2			IgG 24h	a-Dll4 24h	IgG 48h	a-Dll4 48h
			144.52	191.13	120.54	148.51
			143.85	160.5	100.56	161.83
			134.53	172.49	122.54	159.83
			161.83	173.82	88.57	155.84
			165.16	153.17	131.86	148.51
			164.5	167.16	133.86	158.5
			172.49	152.51	124.54	185.14
			142.53	173.45	136.85	165.41
			167.67	159.55	129.54	179.43
			154.61	179.37	143.49	153.86
			155.33	184.73	149.51	181.21
			162.45	149.21	110.43	167.45
			137.44	153.33	124.54	151.43
			149.33	159.65	144.32	175.97
			157.41	169.11	137.98	169.31
			168.1	151.34	147.77	184.41
			142.44	161.11	136.31	181.12
			144.19	148.77	149.11	179.45

## Sheet: Fig. 2h
Mature Area
EC s-phase ratio			IgG 24h	a-Dll4 24h	IgG 48h	a-Dll4 48h
			6.45	23	6.63	15.25
			3.24	19.5	5.3	15.23
			11.39	28.19	8.15	13.33
			7	32.18	9.77	9.83
			7.26	11.3	6.57	20.18
			2.02	21.12	5.97	13.45
			9.65	19.21	2.67	16.55
			7.17	17.54	3.21	13.99
			6.21	19.41	4.54	19.43
			5.56	26.34	8.51	17.51
			4.31	21.87	9.1	16.1
			3.34	31.23	6.28	21.12
			4.36	28.54	6.33	17.32
			5.42	29.43	5.06	19.85
			3.81	25.11	4.32	18.74
			5.28	19.33	7.99	13.32
			6.06	17.51	5.35	15.46
			7.52	18.49	7.12	16.77

## Sheet: Fig. 2k
	Angiogenic Front			Mature Area
	Control	Dll4 iDEC		Control	Dll4 iDEC
EC S-phase ratio (%)	20.39	0		3.4	11.7
	26.88	1.18		1.04	8.96
	24.35	0.41		1.25	18.64
	34.18	1.48		8.38	18.95
	42.14	1.76		5.02	21.97
	28.51	2.88		2.11	19.83
	29.38	5.28		5.26	18.43
	31.67	6.11		3.98	15.31
	23.24	4.94		6.12	13.41
	14.21	1.65		7.11
	16.22	3.1		3.34
	22.22	11.29
	16.83	4.55
	21.17	5.14
	19.14	4.35
	27.93	6.31
		3.11
		6.41

## Sheet: Fig. 3b
			Tip	Stalk	aDll4 Tip	aDll4 Stalk
P-ERK A.U. /mm2 vasculature			734.118	270.574	902.046	424.623
			537.025	115.878	1216.25	452.682
			569.473	156.655	709.378	463.688
			773.763	133.398	566.586	569.356
			1034.69	210.39	1599.18	962.157
			330.892	113.178	1225.8	288.203
			316.357	119.045	1854.37	197.793
			244.465	175.496	759.67	480.048
			242.989	200.16	460.588	407.487
			1365.32	235.438	483.228	457.012
			741.434	164.304	599.229	615.352
			638.812	187.903	1007.76	752.491
			806.972	71.4257	640.119	515.117
			726.861	38.7488	240.486	164.917
			787.207	227.805	269.424	171.965
			1553.66	106.16	538.309	320.953
					800.287	615.193

## Sheet: Fig. 3g
Angiogenic Front		Control	YFP	Tomato
ECs in S-phase (%)		18.47	0	7.69
		22.6	0	0
		24.32	0	2.33
		27.91	0	0
		24.36	0	0
		28.86	0	2.13
		23.72	0	6.25
		36.99	23.08	12.9
		24.44	0	15.63
		32.18	0	7.14
		34.13	0	15.38
		28.84	0	12.5
		39.44
		27.35
		41.36

[truncated: 37 more sheets: Fig. 3i, Fig. 3k, Fig. 4b, Fig. 4c, Fig.4d, Fig. 4f, Fig. 4g, Fig. 4j, Fig. 5c, Fig. 5d, Fig. 5f, Fig. 5g, Fig. 6b, Fig. 6d, Fig. 6e, Fig. 6g, Fig. 7c, Fig. 7d, Fig. 7f, Fig 7h …]
